# Supplementary material for: Early Cretaceous Keteleerioxylon Wood in the Songliao Basin, Northeast China, and Its Geographic and Environmental Implications
Source: Biology (Basel). 2022 Nov 7;11(11):1624. doi: 10.3390/biology11111624 (PMC9687590; doi:10.3390/biology11111624)
Supplement: Supplementary file 1 [file biology-11-01624-s001.zip]

Archive with 2 entries (2 files):
- Supplementary data Cell diameter-shi.xlsx
- Table S1-shi.pdf
